# Supplementary material for: Array-Patterned Anisotropic Conductive Films for High Precision Circuit Interconnection
Source: Materials (Basel). 2025 Oct 28;18(21):4927. doi: 10.3390/ma18214927 (PMC12610642; doi:10.3390/ma18214927)
Supplement: Supplementary file 1 [file materials-18-04927-s001.zip]

Archive with 1 entries (1 files):
- materials-3903761-supplementary.pdf
